# Supplementary material for: Expression Profiling Reveals Novel Hypoxic Biomarkers in Peripheral Blood of Adult Mice Exposed to Chronic Hypoxia
Source: PLoS One. 2012 May 22;7(5):e37497. doi: 10.1371/journal.pone.0037497 (PMC3358260; doi:10.1371/journal.pone.0037497)
Supplement: Table S1 — Differential gene expression in both CH and REC conditions. (XLS) [file pone.0037497.s001.xls]

## Sheet: Sheet1
Probeset ID	Gene Title	Gene Symbol	Fold-Change(CH vs. Control)	p-value(CH vs. Control)	Fold-Change(Recovery vs. Control)	p-value(Recovery vs. Control)
UP-UP
1424556_at	pyrroline-5-carboxylate reductase 1	Pycr1	107.904	2.5865e-08	2.04319	0.0239905
UP-DOWN
1421277_at	spectrin alpha 1	Spna1	8.14395	0.000111367	-55.7409	5.57588e-07
1450006_at	predicted gene, EG627557 /// nuclear receptor coactivator 4	EG627557 /// Ncoa4	3.4325	0.00587179	-44.8855	1.53501e-06
1454962_at	spire homolog 1 (Drosophila)	Spire1	14.0986	0.000119407	-29.6475	1.72929e-05
1428108_x_at	transmembrane and coiled-coil domains 2	Tmcc2	4.88353	0.00137419	-20.0946	1.21362e-05
1452372_at	BSD domain containing 1	Bsdc1	7.15572	4.9569e-05	-17.1257	2.52492e-06
1455430_at	proline rich 8	Prr8	4.98715	9.85084e-05	-13.2173	2.17413e-06
1436434_at	E2F transcription factor 2	E2f2	3.21635	0.000972421	-12.7669	2.44536e-06
1460223_a_at	erythrocyte protein band 4.9	Epb4.9	20.5901	1.02336e-05	-11.6814	5.34875e-05
1428304_at	establishment of cohesion 1 homolog 2 (S. cerevisiae)	Esco2	17.0546	8.37232e-07	-11.0217	3.42208e-06
1427359_at	jumonji C domain-containing histone demethylase 1 homolog D (S. cerevisiae)	Jhdm1d	4.98199	6.25412e-05	-10.9635	2.47094e-06
1450714_at	antizyme inhibitor 1	Azin1	2.58291	0.00188019	-10.4845	1.96129e-06
1455294_at	RIKEN cDNA 1110029L17 gene	1110029L17Rik	2.96184	0.000517636	-10.3933	1.23464e-06
1433639_at	RIKEN cDNA 5730593F17 gene	5730593F17Rik	2.99027	0.000185427	-10.2698	4.11647e-07
1454036_a_at	ubiquitin specific peptidase 15	Usp15	4.6321	0.000162129	-10.0911	6.38953e-06
1456150_at	jumonji C domain-containing histone demethylase 1 homolog D (S. cerevisiae)	Jhdm1d	5.69145	4.2797e-06	-9.84309	4.23298e-07
1460624_at	RIKEN cDNA 6330564D18 gene	6330564D18Rik	4.19041	0.000285591	-9.68414	8.01194e-06
1427271_at	zinc finger and BTB domain containing 44	Zbtb44	2.84065	4.49095e-06	-9.63167	5.63595e-09
1423961_at	WD repeat domain 26	Wdr26	5.03655	4.02116e-06	-9.212	2.7305e-07
1434592_at	solute carrier family 16 (monocarboxylic acid transporters), member 10	Slc16a10	17.5172	4.51766e-08	-9.12836	4.23844e-07
1430979_a_at	peroxiredoxin 2	Prdx2	5.27697	0.000286776	-9.01627	3.45811e-05
1422807_at	ADP-ribosylation factor 5 /// similar to ADP-ribosylation factor	Arf5 /// LOC100046958	41.6766	1.05209e-06	-8.97171	7.8671e-05
1441986_at	zinc finger, CCHC domain containing 6	Zcchc6	5.24598	1.57135e-05	-8.90886	1.58972e-06
1418326_at	similar to solute carrier family 7 (cationic amino acid transporter, y+ system),	LOC100047619 /// Slc7a5	6.24593	1.48913e-05	-8.40506	4.35306e-06
1444226_at	forkhead box O3	Foxo3	27.1217	3.86028e-06	-8.19992	0.00013807
1423963_at	WD repeat domain 26	Wdr26	18.0106	3.05099e-07	-7.85546	5.32263e-06
1451188_at	similar to myocardial ischemic preconditioning upregulated protein 2 /// WD repe	LOC100045629 /// Wdr26	5.10608	2.56264e-05	-7.75077	4.00654e-06
1418011_a_at	SH3-domain GRB2-like B1 (endophilin)	Sh3glb1	4.53691	5.13262e-06	-7.73899	3.99887e-07
1431068_at	similar to required for meiotic nuclear division 5 homolog A /// required for me	LOC100047670 /// Rmnd5a	10.7804	2.2351e-05	-7.48258	8.24091e-05
1435867_at	jumonji C domain-containing histone demethylase 1 homolog D (S. cerevisiae)	Jhdm1d	2.15554	7.91952e-06	-7.44938	1.98603e-09
1435636_at	RIKEN cDNA 2310051F07 gene	2310051F07Rik	3.9276	0.000284723	-7.42155	1.51059e-05
1427084_a_at	mitogen-activated protein kinase kinase kinase kinase 5	Map4k5	8.93134	2.56171e-05	-7.31659	5.429e-05
1418631_at	similar to Ubiquitin-conjugating enzyme UbcH2 /// ubiquitin-conjugating enzyme E	LOC100047093 /// Ube2h	2.36329	0.00116304	-7.17954	2.01396e-06
1436976_a_at	YOD1 OTU deubiquitinating enzyme 1 homologue (S. cerevisiae)	Yod1	2.44057	0.00176168	-7.08198	4.94467e-06
1436531_at	methionine aminopeptidase 2	Metap2	7.38732	3.35811e-05	-6.79694	4.68971e-05
1435478_at	WD repeat domain 26	Wdr26	2.72684	2.0145e-05	-6.76994	8.81026e-08
1422702_at	antizyme inhibitor 1	Azin1	3.10428	4.73447e-05	-6.76809	6.38939e-07
1459415_at	---	---	10.2977	4.80339e-06	-6.74767	2.44242e-05
1448520_at	DNA cross-link repair 1B, PSO2 homolog (S. cerevisiae)	Dclre1b	13.0011	8.60569e-06	-6.67273	9.33906e-05
1456753_at	---	---	3.40181	0.000521346	-6.61706	1.97038e-05
1424585_at	RAN binding protein 10	Ranbp10	9.03425	1.09148e-05	-6.46345	4.08406e-05
1426884_at	required for meiotic nuclear division 5 homolog A (S. cerevisiae)	Rmnd5a	4.54851	3.71727e-06	-6.12617	8.20354e-07
1429664_at	cyclin-dependent kinase-like 1 (CDC2-related kinase)	Cdkl1	7.09406	6.30956e-05	-6.09107	0.000117125
1426817_at	antigen identified by monoclonal antibody Ki 67	Mki67	10.4131	8.97311e-07	-5.84051	9.55021e-06
1448939_at	ubiquitin specific peptidase 25	Usp25	6.13316	1.2477e-06	-5.78612	1.64385e-06
1425677_a_at	ankyrin 1, erythroid	Ank1	49.9366	2.87611e-07	-5.72574	0.000200861
1424584_a_at	RAN binding protein 10	Ranbp10	5.37433	6.70362e-06	-5.64207	5.30011e-06
1455389_s_at	RIKEN cDNA 2310051F07 gene	2310051F07Rik	2.41968	0.000327379	-5.60839	1.66115e-06
1427270_a_at	BSD domain containing 1	Bsdc1	2.37596	0.000384338	-5.59131	1.70901e-06
1434042_s_at	myotubularin related protein 3	Mtmr3	5.67562	4.08488e-08	-5.41357	5.19974e-08
1425986_a_at	DCN1, defective in cullin neddylation 1, domain containing 1 (S. cerevisiae)	Dcun1d1	15.6717	7.77063e-06	-5.29383	0.000373602
1428762_at	mitogen-activated protein kinase kinase kinase 7 interacting protein 3	Map3k7ip3	4.77478	5.2201e-06	-5.21984	3.29472e-06
1449664_s_at	ring finger protein 20	Rnf20	4.66864	6.77751e-07	-5.15185	3.98831e-07
1450007_at	RIKEN cDNA 1500003O03 gene /// similar to EF-hand Ca2+ binding protein p22	1500003O03Rik /// LOC100048622	8.23807	2.75922e-05	-5.03841	0.000210797
1424084_at	ROD1 regulator of differentiation 1 (S. pombe)	Rod1	11.7363	1.34903e-07	-4.99306	5.04377e-06
1449007_at	B-cell translocation gene 3 /// predicted gene, EG654432 /// similar to BTG3	Btg3 /// EG654432 /// LOC100048453	7.74104	1.72646e-06	-4.96644	1.30462e-05
1455053_a_at	DCN1, defective in cullin neddylation 1, domain containing 1 (S. cerevisiae)	Dcun1d1	6.04362	1.65904e-06	-4.95703	4.40344e-06
1449107_at	nudix (nucleoside diphosphate linked moiety X)-type motif 4	Nudt4	6.03714	2.01468e-05	-4.87575	5.46809e-05
1451019_at	cathepsin F	Ctsf	75.9706	2.09244e-09	-4.81131	1.27803e-05
1452925_a_at	membrane-associated ring finger (C3HC4) 5	March5	5.93551	1.26123e-05	-4.76521	3.61182e-05
1452079_s_at	DCN1, defective in cullin neddylation 1, domain containing 1 (S. cerevisiae) ///	Dcun1d1 /// LOC100046841	4.51455	1.74006e-05	-4.73396	1.35505e-05
1441376_at	gamma-aminobutyric acid (GABA-A) receptor-associated protein-like 2	Gabarapl2	6.26572	1.28563e-06	-4.73321	5.15172e-06
1432029_a_at	similar to SMAP1 /// stromal membrane-associated protein 1	LOC100046746 /// Smap1	5.39132	5.86958e-05	-4.71946	0.000110221
1433631_at	eukaryotic translation initiation factor 5	Eif5	4.71896	1.5163e-06	-4.71678	1.52011e-06
1419916_at	Ring finger protein 20, mRNA (cDNA clone IMAGE:3587961)	Rnf20	4.06104	1.11087e-06	-4.6464	5.08384e-07
1417636_at	solute carrier family 6 (neurotransmitter transporter, glycine), member 9	Slc6a9	39.3513	1.11826e-06	-4.60691	0.00100567
1433524_at	expressed sequence AU042671	AU042671	18.8484	1.51086e-06	-4.59806	0.000273429
1453171_s_at	protein phosphatase 1A, magnesium dependent, alpha isoform	Ppm1a	6.15407	2.43858e-05	-4.5878	9.63552e-05
1434068_s_at	expressed sequence AI662270	AI662270	4.01583	1.4719e-06	-4.57011	6.91944e-07
1450418_a_at	Yip1 domain family, member 4	Yipf4	3.31367	9.26378e-06	-4.54011	1.32898e-06
1459692_at	expressed sequence AI661323	AI661323	9.71461	5.59895e-06	-4.47708	0.000150315
1456080_a_at	serine incorporator 3	Serinc3	3.02466	2.1709e-07	-4.47494	1.544e-08
1451048_at	methionine aminopeptidase 2	Metap2	8.30337	9.72103e-06	-4.2936	0.000179673
1437728_at	alkB, alkylation repair homolog 5 (E. coli)	Alkbh5	5.98273	4.28243e-06	-4.2841	2.30581e-05
1436165_at	LUC7-like 2 (S. cerevisiae)	Luc7l2	5.21905	1.00228e-05	-4.20214	3.10211e-05
1439093_at	---	---	7.28289	8.30339e-06	-4.17358	0.000111653
1449821_a_at	similar to Memo1 protein /// mediator of cell motility 1	LOC100047915 /// Memo1	3.03472	0.000211309	-4.1556	3.14417e-05
1460398_at	PHD finger protein 8	Phf8	2.14145	3.83904e-06	-4.15216	1.77161e-08
1428843_at	membrane-associated ring finger (C3HC4) 5	March5	4.49064	2.36884e-05	-4.14069	3.67794e-05
1454664_a_at	eukaryotic translation initiation factor 5 /// similar to Eukaryotic translation	Eif5 /// LOC100047658	3.16747	0.000203188	-4.1019	4.36444e-05
1429501_s_at	protein phosphatase 1A, magnesium dependent, alpha isoform	Ppm1a	9.49693	5.95429e-06	-4.07767	0.000237229
1420888_at	BCL2-like 1	Bcl2l1	6.44254	1.918e-05	-4.05782	0.000174219
1452739_at	F-box protein 7	Fbxo7	6.93646	2.29336e-06	-4.01054	3.45576e-05
1415882_at	growth hormone inducible transmembrane protein	Ghitm	2.52191	0.000217646	-3.87478	1.12586e-05
1448233_at	prion protein	Prnp	31.0196	1.22416e-06	-3.85142	0.00157514
1424083_at	ROD1 regulator of differentiation 1 (S. pombe)	Rod1	5.63611	5.70267e-09	-3.82969	5.26679e-08
1427990_at	ubiquitin specific petidase 45	Usp45	8.05961	2.82412e-07	-3.8294	1.14718e-05
1456462_x_at	similar to protein phosphatase 1 /// protein phosphatase 1, catalytic subunit, b	LOC100044953 /// Ppp1cb	2.52913	4.36405e-06	-3.81667	1.93553e-07
1427991_s_at	ubiquitin specific petidase 45	Usp45	7.5204	1.90022e-09	-3.68066	8.89955e-08
1457832_at	---	---	8.61211	5.47815e-06	-3.65793	0.000286373
1454930_at	tubulin folding cofactor E-like	Tbcel	2.66441	4.32202e-05	-3.60731	4.91869e-06
1415737_at	riboflavin kinase	Rfk	3.20393	1.1922e-07	-3.5724	5.47481e-08
1430984_at	antizyme inhibitor 1	Azin1	13.403	4.71607e-09	-3.56448	2.29106e-06
1426405_at	ring finger protein 11	Rnf11	4.93877	3.15972e-06	-3.56099	2.06109e-05
1453865_a_at	OTU domain containing 5	Otud5	4.51098	3.12006e-07	-3.53834	1.39807e-06
1426543_x_at	endonuclease domain containing 1	Endod1	11.556	2.8549e-06	-3.51683	0.000507233
1455680_at	RIKEN cDNA 9630025H16 gene	9630025H16Rik	4.14168	4.68854e-05	-3.50949	0.00012135
1417850_at	retinoblastoma 1	Rb1	4.02273	1.97188e-06	-3.50449	4.71053e-06
1416230_at	riboflavin kinase	Rfk	8.59837	2.2816e-07	-3.48338	2.16772e-05
1426541_a_at	endonuclease domain containing 1	Endod1	10.6443	6.33038e-06	-3.47401	0.000830407
1429500_at	protein phosphatase 1A, magnesium dependent, alpha isoform	Ppm1a	13.1779	6.35737e-08	-3.45032	3.01506e-05
1456360_at	---	---	2.82009	9.76065e-07	-3.44735	2.14069e-07
1438242_at	ubiquitin specific peptidase 40	Usp40	12.7062	3.13204e-06	-3.43672	0.000808263
1426542_at	endonuclease domain containing 1	Endod1	35.2946	6.65235e-07	-3.4285	0.00223731
1453136_at	F-box protein 30	Fbxo30	12.3186	1.58192e-06	-3.39493	0.000453085
1448671_at	similar to ubiquitin-conjugating enzyme UbcM2 /// ubiquitin-conjugating enzyme E	LOC100047012 /// Ube2e3	8.79085	7.71304e-06	-3.34085	0.000684201
1456256_at	eukaryotic translation initiation factor 5	Eif5	5.43578	4.55927e-08	-3.33132	8.69481e-07
1451626_x_at	---	---	6.75377	1.30266e-05	-3.25906	0.00050362
1436262_x_at	similar to Chain A, Crystal Structure Of The Human Pim2 In Complex With A Ruthen	LOC100045117 /// Otud5	3.14431	3.1644e-06	-3.2209	2.6599e-06
1419548_at	karyopherin (importin) alpha 1	Kpna1	2.5317	2.40765e-06	-3.18206	3.71586e-07
1415908_at	testis-specific protein, Y-encoded-like 1	Tspyl1	3.46483	3.46814e-06	-3.17248	6.37836e-06
1451158_at	thyroid hormone receptor interactor 12	Trip12	9.65406	3.49776e-06	-3.1663	0.000647644
1436839_at	RIKEN cDNA 2010109K11 gene	2010109K11Rik	5.3904	8.5406e-07	-3.13914	2.1058e-05
1431744_a_at	similar to SMAP1 /// stromal membrane-associated protein 1	LOC100046746 /// Smap1	5.7114	5.11445e-06	-3.12778	0.000146363
1448399_at	Tax1 (human T-cell leukemia virus type I) binding protein 1	Tax1bp1	3.45967	5.77409e-07	-3.11706	1.21837e-06
1460260_s_at	karyopherin (importin) alpha 1	Kpna1	3.04921	8.26612e-06	-3.0963	7.39106e-06
1426408_at	CUG triplet repeat, RNA binding protein 1	Cugbp1	6.13031	3.19301e-07	-3.09611	1.66503e-05
1455528_at	---	---	4.09112	3.10874e-05	-3.09565	0.000169056
1452080_a_at	DCN1, defective in cullin neddylation 1, domain containing 1 (S. cerevisiae)	Dcun1d1	6.99922	1.07737e-07	-3.0801	1.10664e-05
1448670_at	similar to ubiquitin-conjugating enzyme UbcM2 /// ubiquitin-conjugating enzyme E	LOC100047012 /// Ube2e3	3.42378	6.35626e-07	-3.06351	1.4207e-06
1429106_at	RIKEN cDNA 4921509J17 gene	4921509J17Rik	9.79109	2.00781e-06	-3.05671	0.000529308
1418989_at	cathepsin E	Ctse	15.5157	5.09797e-06	-2.98895	0.00404893
1453137_at	F-box protein 30	Fbxo30	18.8931	1.28278e-06	-2.96309	0.002388
1423773_at	GC-rich promoter binding protein 1	Gpbp1	2.70325	1.88375e-05	-2.94933	9.54588e-06
1451050_at	5'-nucleotidase, cytosolic III	Nt5c3	4.82756	1.70964e-05	-2.94296	0.000307823
1415838_at	serine incorporator 1	Serinc1	7.36151	6.90516e-07	-2.93438	0.000104649
1424722_at	RIKEN cDNA 1300017J02 gene	1300017J02Rik	75.9518	2.61795e-08	-2.93019	0.00171442
1426416_a_at	Yip1 domain family, member 4	Yipf4	3.94851	1.60763e-07	-2.92822	1.31652e-06
1453220_at	family with sequence similarity 55, member B	Fam55b	7.4127	5.27217e-06	-2.91486	0.000647992
1434864_at	non imprinted in Prader-Willi/Angelman syndrome 1 homolog (human)	Nipa1	62.7688	1.75548e-07	-2.88864	0.00529468
1434613_at	RIKEN cDNA 1810013L24 gene	1810013L24Rik	2.32225	2.16497e-05	-2.88392	3.33547e-06
1435344_at	transcription factor Dp 2	Tfdp2	8.9727	3.03127e-06	-2.86695	0.00085156
1425814_a_at	calcitonin receptor-like	Calcrl	6.7752	1.79313e-08	-2.8639	3.08182e-06
1423166_at	CD36 antigen	Cd36	16.6522	4.62692e-06	-2.84549	0.00570543
1454811_a_at	serine incorporator 1	Serinc1	14.7789	4.24863e-08	-2.84043	0.00011098
1417565_at	abhydrolase domain containing 5	Abhd5	11.5674	5.78512e-06	-2.83778	0.00301622
1455054_a_at	DCN1, defective in cullin neddylation 1, domain containing 1 (S. cerevisiae)	Dcun1d1	3.85869	1.74797e-08	-2.80759	1.8208e-07
1460717_at	testis-specific protein, Y-encoded-like 1	Tspyl1	19.3304	3.96629e-06	-2.80019	0.00746192
1417816_s_at	serine incorporator 3	Serinc3	4.01718	1.96694e-06	-2.79086	2.37919e-05
1456022_at	homeodomain interacting protein kinase 2	Hipk2	19.2782	4.69362e-06	-2.77806	0.00863203
1429144_at	preimplantation protein 4	Prei4	3.39506	2.06643e-05	-2.77449	8.4935e-05
1436983_at	CREB binding protein	Crebbp	3.00911	3.73841e-05	-2.76479	6.96763e-05
1426382_at	protein phosphatase 1B, magnesium dependent, beta isoform	Ppm1b	4.61474	1.3437e-05	-2.76261	0.000311098
1427413_a_at	CUG triplet repeat, RNA binding protein 1	Cugbp1	2.77221	7.07566e-05	-2.75138	7.49136e-05
1448847_at	serine incorporator 3	Serinc3	4.13832	4.57148e-07	-2.74997	7.90817e-06
1427266_at	polybromo 1	Pbrm1	14.4248	9.27727e-07	-2.70312	0.00178629
1426969_at	tripartite motif-containing 23	Trim23	6.5774	9.55484e-06	-2.67468	0.00122543
1449503_at	karyopherin (importin) alpha 1	Kpna1	9.95243	3.07529e-06	-2.65029	0.00193456
1460316_at	acyl-CoA synthetase long-chain family member 1	Acsl1	37.6074	7.62528e-07	-2.62963	0.0107915
1448108_at	serine incorporator 1	Serinc1	6.17013	4.35028e-06	-2.62944	0.000572192
1419506_at	geranylgeranyl diphosphate synthase 1	Ggps1	4.37122	7.83177e-07	-2.60167	2.81191e-05
1430999_a_at	short coiled-coil protein	Scoc	5.43367	9.42115e-08	-2.5789	1.27037e-05
1430839_at	RIKEN cDNA 9430076G02 gene	9430076G02Rik	54.7906	9.09952e-07	-2.56999	0.0216035
1451508_at	La ribonucleoprotein domain family, member 2	Larp2	6.99285	5.8879e-07	-2.53972	0.000219498
1426877_a_at	polybromo 1	Pbrm1	9.78658	2.87075e-07	-2.52188	0.000400292
1429431_at	IKAROS family zinc finger 5	Ikzf5	7.63557	2.39696e-06	-2.51258	0.00103706
1417112_at	ADP-ribosylation factor-like 2 binding protein	Arl2bp	4.99338	6.32914e-07	-2.50613	6.21961e-05
1447909_s_at	selenoprotein K	Selk	2.97467	1.81844e-05	-2.48386	7.53567e-05
1429859_a_at	ADP-ribosylation factor-like 2 binding protein	Arl2bp	10.3967	2.10791e-06	-2.4837	0.00252466
1423347_at	SEC23A (S. cerevisiae)	Sec23a	6.24028	1.43114e-07	-2.48217	4.83564e-05
1437209_at	centrosomal protein 76	Cep76	19.2213	1.2216e-07	-2.47566	0.00137021
1437761_at	---	---	5.41215	9.59269e-07	-2.47233	0.000146409
1416267_at	short coiled-coil protein	Scoc	6.44241	7.93905e-07	-2.45567	0.000270671
1415723_at	eukaryotic translation initiation factor 5	Eif5	2.27121	1.29709e-05	-2.4489	6.32849e-06
1444566_at	Uncoupling protein 2 (mitochondrial, proton carrier), mRNA (cDNA clone MGC:13955	Ucp2	22.3978	3.20223e-07	-2.42497	0.00429562
1443213_at	glycosyltransferase-like domain containing 1	Gtdc1	12.6136	8.34754e-07	-2.40988	0.00257968
1423237_at	UDP-N-acetyl-alpha-D-galactosamine:polypeptide N-acetylgalactosaminyltransferase	Galnt1	15.8307	2.09278e-07	-2.4079	0.00161442
1450877_at	cDNA sequence BC005537	BC005537	2.73175	1.36593e-05	-2.40513	4.0235e-05
1416524_at	speckle-type POZ protein	Spop	2.48019	3.28087e-05	-2.38685	4.60477e-05
1418909_at	erythroblast membrane-associated protein	Ermap	33.3385	1.52249e-06	-2.3829	0.022778
1428433_at	homeodomain interacting protein kinase 2	Hipk2	6.15309	4.94147e-06	-2.36329	0.00138018
1460192_at	oxysterol binding protein-like 1A	Osbpl1a	32.6528	2.52183e-07	-2.35417	0.00842652
1416427_at	cyclin I	Ccni	3.59606	2.05395e-05	-2.35005	0.000438093
1429776_a_at	DnaJ (Hsp40) homolog, subfamily B, member 6	Dnajb6	7.86365	8.06053e-07	-2.3371	0.000832314
1444250_at	---	---	18.0017	5.70245e-07	-2.33688	0.00531634
1426824_at	proteasome (prosome, macropain) activator subunit 4	Psme4	10.0443	4.14019e-07	-2.32418	0.0010937
1422429_at	ring finger protein 14	Rnf14	3.65343	5.38259e-06	-2.31157	0.000167419
1449173_at	membrane protein, palmitoylated 2 (MAGUK p55 subfamily member 2)	Mpp2	56.2666	1.66487e-06	-2.30333	0.0495007
1437508_at	trans-acting transcription factor 4	Sp4	5.19756	3.59424e-06	-2.3008	0.000687647
1433796_at	endonuclease domain containing 1	Endod1	11.339	1.75282e-06	-2.29661	0.00470769
1432273_a_at	Duffy blood group, chemokine receptor	Darc	18.2082	1.94903e-06	-2.2851	0.0135204
1426327_s_at	ciliary neurotrophic factor /// zinc finger protein 91 /// zinc finger protein 9	Cntf /// Zfp91 /// Zfp91-cntf	12.9265	5.53492e-07	-2.28471	0.00298703
1435233_at	nuclear receptor coactivator 2	Ncoa2	2.10517	0.000129121	-2.2791	5.95908e-05
1423997_at	cold shock domain containing E1, RNA binding	Csde1	3.35475	2.81195e-08	-2.27379	8.0569e-07
1423201_at	nuclear receptor co-repressor 1	Ncor1	2.41229	5.98601e-05	-2.27231	0.000102605
1429356_s_at	geranylgeranyl diphosphate synthase 1 /// similar to Ggps1 protein	Ggps1 /// LOC100045315	6.63112	6.86837e-06	-2.25629	0.00322851
1419254_at	methylenetetrahydrofolate dehydrogenase (NAD+ dependent), methenyltetrahydrofola	Mthfd2	90.6393	2.09827e-08	-2.24659	0.00974752
1453726_s_at	RIKEN cDNA 2810407C02 gene	2810407C02Rik	5.09565	7.58866e-09	-2.22017	3.58676e-06
1448335_s_at	cyclin I	Ccni	5.13045	1.73587e-06	-2.21757	0.000487485
1427087_at	LUC7-like 2 (S. cerevisiae)	Luc7l2	11.4892	4.61868e-07	-2.18046	0.00280909
1447449_at	---	---	3.89323	2.1163e-06	-2.17707	0.000180404
1434067_at	expressed sequence AI662270	AI662270	3.24693	2.33912e-08	-2.17461	8.58643e-07
1437039_at	COP9 (constitutive photomorphogenic) homolog, subunit 2 (Arabidopsis thaliana)	Cops2	6.25381	1.33442e-06	-2.16485	0.00106098
1418171_at	similar to transcription elongation factor A (SII)-like 8 /// transcription elon	LOC100045031 /// Tceal8	42.6186	6.04622e-08	-2.15655	0.00922508
1424141_at	HECT domain containing 1	Hectd1	2.9686	2.93129e-06	-2.15083	5.03468e-05
1417338_at	erythrocyte protein band 4.2	Epb4.2	49.175	4.18535e-07	-2.13207	0.0336038
1422031_a_at	zinc finger, AN1-type domain 6	Zfand6	8.11013	4.54245e-06	-2.13183	0.00657606
1423225_at	selenoprotein K	Selk	2.86424	1.26359e-05	-2.11998	0.000174
1415802_at	solute carrier family 16 (monocarboxylic acid transporters), member 1	Slc16a1	3.87808	9.03049e-06	-2.0885	0.000899725
1423236_at	UDP-N-acetyl-alpha-D-galactosamine:polypeptide N-acetylgalactosaminyltransferase	Galnt1	4.75933	7.73325e-09	-2.07344	5.3814e-06
1422301_at	predicted gene, 382986 /// predicted gene, EG383891 /// predicted gene, EG665937	382986 /// EG383891 /// EG665937 /// ENSMUSG00000062382 /// Ftl1 /// Ftl2 /// LOC434624 /// LOC630762 /// OTTMUSG00000005483	6.0888	5.95342e-06	-2.05813	0.00450229
1452211_at	proteasome (prosome, macropain) activator subunit 4	Psme4	9.694	1.41135e-08	-2.03974	0.000210172
DOWN-UP
1415916_a_at	methylenetetrahydrofolate dehydrogenase (NADP+ dependent), methenyltetrahydrofol	Mthfd1	-17.4577	3.70358e-06	2.30082	0.0175466
1428112_at	arginine-rich, mutated in early stage tumors	Armet	-14.0657	5.4998e-07	2.5726	0.00157394
1456011_x_at	acetyl-Coenzyme A acyltransferase 1A /// acetyl-Coenzyme A acyltransferase 1B	Acaa1a /// Acaa1b	-9.50109	7.58019e-07	2.15733	0.00265428
1426386_at	ribosomal protein L7-like 1	Rpl7l1	-8.61261	2.58178e-06	2.45808	0.00186803
1447919_x_at	NADH dehydrogenase (ubiquinone) 1, alpha/beta subcomplex, 1	Ndufab1	-8.39755	8.0381e-06	3.48015	0.000485159
1448372_a_at	canopy 2 homolog (zebrafish)	Cnpy2	-6.28898	7.61887e-06	5.10882	2.01488e-05
1449933_a_at	tRNA splicing endonuclease 15 homolog (S. cerevisiae)	Tsen15	-5.71578	4.40577e-06	2.73595	0.000321353
1451288_s_at	RIKEN cDNA 1810043G02 gene	1810043G02Rik	-5.47615	6.89302e-06	2.64273	0.000507301
1426765_at	COMM domain containing 7 /// similar to COMM domain-containing protein 7	Commd7 /// LOC674161	-4.51896	8.61147e-06	3.25176	6.126e-05
1424697_at	DTW domain containing 1	Dtwd1	-4.4564	4.12399e-06	2.1364	0.000745075
1433684_at	chromatin modifying protein 6	Chmp6	-4.41664	6.53286e-05	4.33799	7.17509e-05
1417438_at	retinol dehydrogenase 14 (all-trans and 9-cis)	Rdh14	-3.59419	1.10067e-05	2.67244	8.81998e-05
1415933_a_at	cytochrome c oxidase, subunit Va	Cox5a	-3.51921	1.33587e-07	2.26657	5.16693e-06
1450057_at	SYS1 Golgi-localized integral membrane protein homolog (S. cerevisiae)	Sys1	-3.28551	8.30754e-05	5.40065	5.11328e-06
1450705_at	RD RNA-binding protein	Rdbp	-3.17546	0.000180738	4.89484	1.53211e-05
1432188_s_at	nucleoporin 43	Nup43	-2.97145	1.6196e-05	3.85295	2.7923e-06
1420165_s_at	DnaJ (Hsp40) homolog, subfamily C, member 17	Dnajc17	-2.79104	0.00016589	3.53639	3.37734e-05
1418124_at	transmembrane protein 85	Tmem85	-2.36498	0.000545032	3.89785	1.71432e-05
DOWN-DOWN
1436933_at	---	---	-4.08435	2.18658e-05	-11.7449	2.01763e-07
1440842_at	RIKEN cDNA C230085N15 gene	C230085N15Rik	-2.02619	0.00100224	-6.98286	3.5106e-07
1446669_at	---	---	-5.53434	1.16025e-07	-6.47852	5.38841e-08
1440051_at	---	---	-4.41861	1.65852e-07	-5.81437	3.78983e-08
1442233_at	---	---	-2.70469	2.74588e-06	-5.51224	2.64775e-08
1446670_at	---	---	-6.58882	2.8043e-07	-5.0664	1.01246e-06
1446414_at	---	---	-3.89459	5.62778e-08	-5.02801	1.24321e-08
1434078_at	ubiquitin family domain containing 1	Ubfd1	-11.3974	1.62908e-07	-3.23439	6.79221e-05
1424089_a_at	transcription factor 4	Tcf4	-12.1126	1.9883e-07	-2.07016	0.00268159
