# Supplementary material for: Expression Profiling Reveals Novel Hypoxic Biomarkers in Peripheral Blood of Adult Mice Exposed to Chronic Hypoxia
Source: PLoS One. 2012 May 22;7(5):e37497. doi: 10.1371/journal.pone.0037497 (PMC3358260; doi:10.1371/journal.pone.0037497)
Supplement: Table S2 — Significantly enriched clusters using DAVID. (XLS) [file pone.0037497.s002.xls]

## Sheet: Sheet2
Functional Group 1
	Term	Count	%	PValue	Genes	List Total	Pop Hits	Pop Total	Fold Enrichment	Bonferroni	Benjamini	FDR
	ubiquitin cycle	18	0.1224	3.20646e-08	1448670_at, 1448671_at, 1453136_at, 1453137_at, 1438242_at, 1422429_at, 1452925_a_at, 1428843_at, 1451158_at, 1419916_at, 1449664_s_at, 1454036_a_at, 1427990_at, 1427991_s_at, 1418631_at, 1426405_at, 1426969_at, 1452739_at, 1448939_at, 1433524_at, 1424141_at, 1436976_a_at, 1416524_at,	101	501	14977	5.32768	0.000166465	0.000166465	6.12627e-05
	post-translational protein modification	29	0.1973	1.27057e-07	1448670_at, 1448671_at, 1417338_at, 1451158_at, 1419916_at, 1449664_s_at, 1456022_at, 1428433_at, 1454036_a_at, 1426405_at, 1427990_at, 1427991_s_at, 1452739_at, 1448939_at, 1433524_at, 1424141_at, 1436976_a_at, 1416524_at, 1453136_at, 1453137_at, 1438242_at, 1453171_s_at, 1429500_at, 1429501_s_at, 1426382_at, 1422429_at, 1452925_a_at, 1428843_at, 1436531_at, 1451048_at, 1426327_s_at, 1434042_s_a…	101	1435	14977	2.99674	0.00065946	0.000329784	0.000242755
	protein modification process	31	0.2109	1.80718e-07	1448670_at, 1448671_at, 1417338_at, 1451158_at, 1419916_at, 1449664_s_at, 1456022_at, 1428433_at, 1454036_a_at, 1426405_at, 1427990_at, 1427991_s_at, 1454930_at, 1452739_at, 1448939_at, 1433524_at, 1424141_at, 1436976_a_at, 1416524_at, 1453136_at, 1453137_at, 1438242_at, 1453171_s_at, 1429500_at, 1429501_s_at, 1426382_at, 1422429_at, 1423237_at, 1423236_at, 1452925_a_at, 1428843_at, 1436531_at, 1…	101	1648	14977	2.78938	0.00093785	0.000312714	0.000345281
	biopolymer modification	31	0.2109	4.42102e-07	1448670_at, 1448671_at, 1417338_at, 1451158_at, 1419916_at, 1449664_s_at, 1456022_at, 1428433_at, 1454036_a_at, 1426405_at, 1427990_at, 1427991_s_at, 1454930_at, 1452739_at, 1448939_at, 1433524_at, 1424141_at, 1436976_a_at, 1416524_at, 1453136_at, 1453137_at, 1438242_at, 1453171_s_at, 1429500_at, 1429501_s_at, 1426382_at, 1422429_at, 1423237_at, 1423236_at, 1452925_a_at, 1428843_at, 1436531_at, 1…	101	1717	14977	2.67729	0.00229276	0.000573684	0.000844679
	cellular metabolic process	72	0.4898	2.71939e-06	1453726_s_at, 1417850_at, 1451050_at, 1439093_at, 1430984_at, 1450714_at, 1422702_at, 1419916_at, 1449664_s_at, 1448520_at, 1415908_at, 1460717_at, 1454036_a_at, 1423773_at, 1426405_at, 1437039_at, 1417565_at, 1452739_at, 1448939_at, 1424141_at, 1436976_a_at, 1416524_at, 1427266_at, 1426877_a_at, 1453136_at, 1453137_at, 1418989_at, 1438242_at, 1433631_at, 1415723_at, 1454664_a_at, 1456256_at, 145…	101	7205	14977	1.48184	0.0140199	0.00281983	0.00519556
	protein metabolic process	43	0.2925	4.44265e-06	1448670_at, 1448671_at, 1453726_s_at, 1417338_at, 1449173_at, 1439093_at, 1451158_at, 1460223_a_at, 1456022_at, 1428433_at, 1419916_at, 1449664_s_at, 1454036_a_at, 1421277_at, 1427990_at, 1427991_s_at, 1426405_at, 1417565_at, 1454930_at, 1452739_at, 1448939_at, 1433524_at, 1451019_at, 1424141_at, 1436976_a_at, 1416524_at, 1453136_at, 1453137_at, 1438242_at, 1418989_at, 1453171_s_at, 1429500_at, 1…	101	3268	14977	1.95115	0.0228023	0.003837	0.00848781
	primary metabolic process	71	0.483	7.13568e-06	1453726_s_at, 1417850_at, 1451050_at, 1449173_at, 1439093_at, 1430984_at, 1450714_at, 1422702_at, 1419916_at, 1449664_s_at, 1448520_at, 1415908_at, 1460717_at, 1454036_a_at, 1423773_at, 1426405_at, 1437039_at, 1417565_at, 1452739_at, 1448939_at, 1424141_at, 1436976_a_at, 1416524_at, 1427266_at, 1426877_a_at, 1453136_at, 1453137_at, 1418989_at, 1438242_at, 1453171_s_at, 1429500_at, 1429501_s_at, 1…	101	7204	14977	1.46146	0.0363707	0.00527867	0.0136326
	cellular protein metabolic process	41	0.2789	9.63227e-06	1448670_at, 1448671_at, 1453726_s_at, 1417338_at, 1439093_at, 1451158_at, 1460223_a_at, 1456022_at, 1428433_at, 1419916_at, 1449664_s_at, 1454036_a_at, 1421277_at, 1427990_at, 1427991_s_at, 1426405_at, 1417565_at, 1454930_at, 1452739_at, 1448939_at, 1433524_at, 1451019_at, 1424141_at, 1436976_a_at, 1416524_at, 1453136_at, 1453137_at, 1418989_at, 1438242_at, 1453171_s_at, 1429500_at, 1429501_s_at,…	101	3123	14977	1.94677	0.048781	0.00623188	0.0184019
	cellular macromolecule metabolic process	41	0.2789	1.34545e-05	1448670_at, 1448671_at, 1453726_s_at, 1417338_at, 1439093_at, 1451158_at, 1460223_a_at, 1456022_at, 1428433_at, 1419916_at, 1449664_s_at, 1454036_a_at, 1421277_at, 1427990_at, 1427991_s_at, 1426405_at, 1417565_at, 1454930_at, 1452739_at, 1448939_at, 1433524_at, 1451019_at, 1424141_at, 1436976_a_at, 1416524_at, 1453136_at, 1453137_at, 1418989_at, 1438242_at, 1453171_s_at, 1429500_at, 1429501_s_at,…	101	3165	14977	1.92094	0.0674721	0.00773176	0.0257031
	macromolecule metabolic process	64	0.4354	1.85634e-05	1453726_s_at, 1417850_at, 1449173_at, 1439093_at, 1419916_at, 1449664_s_at, 1448520_at, 1415908_at, 1460717_at, 1454036_a_at, 1423773_at, 1426405_at, 1437039_at, 1417565_at, 1452739_at, 1448939_at, 1424141_at, 1436976_a_at, 1416524_at, 1427266_at, 1426877_a_at, 1453136_at, 1453137_at, 1418989_at, 1438242_at, 1433631_at, 1415723_at, 1454664_a_at, 1456256_at, 1453171_s_at, 1429500_at, 1429501_s_at,…	101	6299	14977	1.50665	0.0918832	0.00959193	0.0354615
	biopolymer metabolic process	52	0.3537	4.46283e-05	1453726_s_at, 1417850_at, 1448520_at, 1419916_at, 1449664_s_at, 1454036_a_at, 1415908_at, 1460717_at, 1423773_at, 1426405_at, 1437039_at, 1452739_at, 1448939_at, 1424141_at, 1436976_a_at, 1416524_at, 1427266_at, 1426877_a_at, 1453136_at, 1453137_at, 1438242_at, 1453171_s_at, 1429500_at, 1429501_s_at, 1427271_at, 1460398_at, 1452925_a_at, 1428843_at, 1423237_at, 1423236_at, 1436531_at, 1451048_at,…	101	4747	14977	1.62438	0.206828	0.0208447	0.0852328
	metabolic process	74	0.5034	5.40287e-05	1453726_s_at, 1417850_at, 1451050_at, 1449173_at, 1439093_at, 1443213_at, 1430984_at, 1450714_at, 1422702_at, 1419916_at, 1449664_s_at, 1448520_at, 1415908_at, 1460717_at, 1454036_a_at, 1423773_at, 1426405_at, 1437039_at, 1417565_at, 1452739_at, 1448939_at, 1424141_at, 1436976_a_at, 1416524_at, 1427266_at, 1426877_a_at, 1453136_at, 1453137_at, 1418989_at, 1438242_at, 1453171_s_at, 1429500_at, 142…	101	8036	14977	1.36551	0.244613	0.0231059	0.103177
	cellular process	96	0.6531	0.000496741	1453726_s_at, 1417816_s_at, 1448847_at, 1456080_a_at, 1451050_at, 1450006_at, 1417850_at, 1449173_at, 1439093_at, 1432273_a_at, 1430984_at, 1450714_at, 1422702_at, 1448520_at, 1419916_at, 1449664_s_at, 1454036_a_at, 1415908_at, 1460717_at, 1426405_at, 1423773_at, 1457832_at, 1417565_at, 1437039_at, 1452739_at, 1448939_at, 1424141_at, 1444566_at, 1420888_at, 1427266_at, 1426877_a_at, 1416524_at, 1…	101	12531	14977	1.13603	0.924205	0.168285	0.94482
Functional Group 2
	Term	Count	%	PValue	Genes	List Total	Pop Hits	Pop Total	Fold Enrichment	Bonferroni	Benjamini	FDR
	ubiquitin cycle	18	0.1224	3.20646e-08	1448670_at, 1448671_at, 1453136_at, 1453137_at, 1438242_at, 1422429_at, 1452925_a_at, 1428843_at, 1451158_at, 1419916_at, 1449664_s_at, 1454036_a_at, 1427990_at, 1427991_s_at, 1418631_at, 1426405_at, 1426969_at, 1452739_at, 1448939_at, 1433524_at, 1424141_at, 1436976_a_at, 1416524_at,	101	501	14977	5.32768	0.000166465	0.000166465	6.12627e-05
	ubiquitin-dependent protein catabolic process	7	0.0476	0.000484569	1448670_at, 1448671_at, 1454036_a_at, 1426405_at, 1418631_at, 1427990_at, 1427991_s_at, 1438242_at, 1448939_at,	101	149	14977	6.96651	0.919257	0.175993	0.92177
	modification-dependent macromolecule catabolic process	7	0.0476	0.000538541	1448670_at, 1448671_at, 1454036_a_at, 1426405_at, 1418631_at, 1427990_at, 1427991_s_at, 1438242_at, 1448939_at,	101	152	14977	6.82901	0.938999	0.170106	1.02394
	modification-dependent protein catabolic process	7	0.0476	0.000538541	1448670_at, 1448671_at, 1454036_a_at, 1426405_at, 1418631_at, 1427990_at, 1427991_s_at, 1438242_at, 1448939_at,	101	152	14977	6.82901	0.938999	0.170106	1.02394
	proteolysis involved in cellular protein catabolic process	7	0.0476	0.000597082	1448670_at, 1448671_at, 1454036_a_at, 1426405_at, 1418631_at, 1427990_at, 1427991_s_at, 1438242_at, 1448939_at,	101	155	14977	6.69684	0.954995	0.166741	1.13464
	cellular protein catabolic process	7	0.0476	0.000638777	1448670_at, 1448671_at, 1454036_a_at, 1426405_at, 1418631_at, 1427990_at, 1427991_s_at, 1438242_at, 1448939_at,	101	157	14977	6.61153	0.96376	0.168322	1.21342
	protein catabolic process	7	0.0476	0.00289374	1448670_at, 1448671_at, 1454036_a_at, 1426405_at, 1418631_at, 1427990_at, 1427991_s_at, 1438242_at, 1448939_at,	101	211	14977	4.91948	1	0.528721	5.38633
	cellular macromolecule catabolic process	7	0.0476	0.0102721	1448670_at, 1448671_at, 1454036_a_at, 1426405_at, 1418631_at, 1427990_at, 1427991_s_at, 1438242_at, 1448939_at,	101	275	14977	3.77458	1	0.912555	17.9034
	biopolymer catabolic process	7	0.0476	0.0109761	1448670_at, 1448671_at, 1454036_a_at, 1426405_at, 1418631_at, 1427990_at, 1427991_s_at, 1438242_at, 1448939_at,	101	279	14977	3.72047	1	0.91721	19.0121
	proteolysis	12	0.0816	0.0141963	1448670_at, 1448671_at, 1454036_a_at, 1426405_at, 1418631_at, 1427990_at, 1427991_s_at, 1438242_at, 1418989_at, 1417565_at, 1436531_at, 1451048_at, 1448939_at, 1451019_at, 1451626_x_at,	101	775	14977	2.29606	1	0.942456	23.9044
	macromolecule catabolic process	7	0.0476	0.0301236	1448670_at, 1448671_at, 1454036_a_at, 1426405_at, 1418631_at, 1427990_at, 1427991_s_at, 1438242_at, 1448939_at,	101	351	14977	2.95729	1	0.993006	44.2554
	cellular catabolic process	7	0.0476	0.104959	1448670_at, 1448671_at, 1454036_a_at, 1426405_at, 1418631_at, 1427990_at, 1427991_s_at, 1438242_at, 1448939_at,	101	484	14977	2.14465	1	0.99979	87.98
	catabolic process	7	0.0476	0.228128	1448670_at, 1448671_at, 1454036_a_at, 1426405_at, 1418631_at, 1427990_at, 1427991_s_at, 1438242_at, 1448939_at,	101	615	14977	1.68782	1	0.999998	99.2897
Functional Group 3
	Term	Count	%	PValue	Genes	List Total	Pop Hits	Pop Total	Fold Enrichment	Bonferroni	Benjamini	FDR
	erythrocyte differentiation	4	0.0272	0.00238541	1431744_a_at, 1432029_a_at, 1417338_at, 1417850_at, 1444226_at,	101	40	14977	14.8287	0.999996	0.479321	4.46048
	positive regulation of myeloid cell differentiation	3	0.0204	0.00562302	1431744_a_at, 1432029_a_at, 1417850_at, 1444226_at,	101	17	14977	26.1683	1	0.751956	10.2136
	regulation of developmental process	7	0.0476	0.0152428	1431744_a_at, 1432029_a_at, 1421277_at, 1456753_at, 1417338_at, 1417850_at, 1444226_at, 1426327_s_at,	101	300	14977	3.46003	1	0.947853	25.433
	regulation of myeloid cell differentiation	3	0.0204	0.0319604	1431744_a_at, 1432029_a_at, 1417850_at, 1444226_at,	101	42	14977	10.5919	1	0.993967	46.2383
	regulation of cell differentiation	5	0.034	0.0330364	1431744_a_at, 1432029_a_at, 1456753_at, 1417850_at, 1444226_at, 1426327_s_at,	101	181	14977	4.09633	1	0.99315	47.3686
	positive regulation of cellular process	12	0.0816	0.0364278	1431744_a_at, 1432029_a_at, 1423773_at, 1456753_at, 1435233_at, 1417816_s_at, 1448847_at, 1456080_a_at, 1417850_at, 1444226_at, 1425814_a_at, 1426327_s_at, 1418011_a_at, 1456022_at, 1428433_at, 1436983_at,	101	896	14977	1.98599	1	0.99526	50.7857
	myeloid cell differentiation	4	0.0272	0.0364706	1431744_a_at, 1432029_a_at, 1417338_at, 1417850_at, 1444226_at,	101	109	14977	5.44173	1	0.994557	50.8274
	positive regulation of biological process	13	0.0884	0.0398714	1426408_at, 1427413_a_at, 1417816_s_at, 1448847_at, 1456080_a_at, 1456753_at, 1417850_at, 1444226_at, 1425814_a_at, 1426327_s_at, 1456022_at, 1428433_at, 1431744_a_at, 1432029_a_at, 1423773_at, 1435233_at, 1418011_a_at, 1436983_at,	101	1024	14977	1.88255	1	0.995558	54.0395
	positive regulation of cell differentiation	3	0.0204	0.0555705	1431744_a_at, 1432029_a_at, 1417850_at, 1444226_at,	101	57	14977	7.80459	1	0.998193	66.4581
	positive regulation of cellular metabolic process	7	0.0476	0.0655902	1423773_at, 1456753_at, 1435233_at, 1417850_at, 1444226_at, 1426327_s_at, 1436983_at,	101	426	14977	2.43664	1	0.999128	72.642
	positive regulation of transcription	6	0.0408	0.0751189	1423773_at, 1456753_at, 1435233_at, 1417850_at, 1444226_at, 1436983_at,	101	337	14977	2.64013	1	0.999451	77.5076
	hemopoiesis	5	0.034	0.0778541	1431744_a_at, 1432029_a_at, 1421277_at, 1417338_at, 1417850_at, 1444226_at,	101	241	14977	3.0765	1	0.999455	78.7451
	positive regulation of nucleobase, nucleoside, nucleotide and nucleic acid metabolic process	6	0.0408	0.0811706	1423773_at, 1456753_at, 1435233_at, 1417850_at, 1444226_at, 1436983_at,	101	345	14977	2.57891	1	0.999488	80.159
	positive regulation of metabolic process	7	0.0476	0.0819528	1423773_at, 1456753_at, 1435233_at, 1417850_at, 1444226_at, 1426327_s_at, 1436983_at,	101	452	14977	2.29648	1	0.99946	80.4793
	hemopoietic or lymphoid organ development	5	0.034	0.100402	1431744_a_at, 1432029_a_at, 1421277_at, 1417338_at, 1417850_at, 1444226_at,	101	264	14977	2.80847	1	0.999757	86.7551
	positive regulation of developmental process	3	0.0204	0.114786	1431744_a_at, 1432029_a_at, 1417850_at, 1444226_at,	101	87	14977	5.11335	1	0.999829	90.2658
	positive regulation of transcription, DNA-dependent	5	0.034	0.116569	1423773_at, 1435233_at, 1417850_at, 1444226_at, 1436983_at,	101	279	14977	2.65748	1	0.999833	90.6336
	immune system development	5	0.034	0.119933	1431744_a_at, 1432029_a_at, 1421277_at, 1417338_at, 1417850_at, 1444226_at,	101	282	14977	2.6292	1	0.999819	91.292
	muscle development	3	0.0204	0.350858	1456753_at, 1417850_at, 1426327_s_at,	101	185	14977	2.40466	1	1	99.974
	positive regulation of transcription from RNA polymerase II promoter	3	0.0204	0.426537	1435233_at, 1417850_at, 1444226_at,	101	217	14977	2.05005	1	1	99.9976
	cellular developmental process	14	0.0952	0.464472	1426408_at, 1427413_a_at, 1430979_a_at, 1417816_s_at, 1448847_at, 1456080_a_at, 1456753_at, 1417850_at, 1417338_at, 1444226_at, 1452211_at, 1426824_at, 1448399_at, 1426327_s_at, 1456022_at, 1428433_at, 1431744_a_at, 1432029_a_at, 1420888_at, 1418011_a_at,	101	1847	14977	1.124	1	1	99.9993
	cell differentiation	14	0.0952	0.464472	1426408_at, 1427413_a_at, 1430979_a_at, 1417816_s_at, 1448847_at, 1456080_a_at, 1456753_at, 1417850_at, 1417338_at, 1444226_at, 1452211_at, 1426824_at, 1448399_at, 1426327_s_at, 1456022_at, 1428433_at, 1431744_a_at, 1432029_a_at, 1420888_at, 1418011_a_at,	101	1847	14977	1.124	1	1	99.9993
	organ development	10	0.068	0.61218	1431744_a_at, 1432029_a_at, 1421277_at, 1456753_at, 1417338_at, 1417850_at, 1444226_at, 1425814_a_at, 1426327_s_at, 1427266_at, 1426877_a_at, 1460192_at,	101	1416	14977	1.04723	1	1	100
	developmental process	20	0.1361	0.658551	1448670_at, 1448671_at, 1426408_at, 1427413_a_at, 1430979_a_at, 1456753_at, 1417816_s_at, 1448847_at, 1456080_a_at, 1417850_at, 1417338_at, 1444226_at, 1425814_a_at, 1452211_at, 1426824_at, 1448399_at, 1426327_s_at, 1456022_at, 1428433_at, 1431744_a_at, 1432029_a_at, 1421277_at, 1420888_at, 1424141_at, 1418011_a_at, 1427266_at, 1426877_a_at, 1460192_at,	101	3028	14977	0.979439	1	1	100
	immune system process	6	0.0408	0.686288	1431744_a_at, 1432029_a_at, 1421277_at, 1418989_at, 1417338_at, 1417850_at, 1444226_at,	101	859	14977	1.03577	1	1	100
	system development	11	0.0748	0.744919	1431744_a_at, 1432029_a_at, 1421277_at, 1456753_at, 1417338_at, 1417850_at, 1444226_at, 1425814_a_at, 1426327_s_at, 1424141_at, 1427266_at, 1426877_a_at, 1460192_at,	101	1749	14977	0.932623	1	1	100
	multicellular organismal development	14	0.0952	0.766889	1426408_at, 1427413_a_at, 1456753_at, 1417850_at, 1417338_at, 1444226_at, 1425814_a_at, 1452211_at, 1426824_at, 1426327_s_at, 1456022_at, 1428433_at, 1431744_a_at, 1432029_a_at, 1421277_at, 1424141_at, 1427266_at, 1426877_a_at, 1460192_at,	101	2270	14977	0.914546	1	1	100
	anatomical structure morphogenesis	7	0.0476	0.816567	1448670_at, 1448671_at, 1421277_at, 1456753_at, 1417338_at, 1426327_s_at, 1424141_at, 1427266_at, 1426877_a_at,	101	1191	14977	0.871545	1	1	100
	anatomical structure development	12	0.0816	0.826888	1431744_a_at, 1432029_a_at, 1448670_at, 1448671_at, 1421277_at, 1456753_at, 1417338_at, 1417850_at, 1444226_at, 1425814_a_at, 1426327_s_at, 1424141_at, 1427266_at, 1426877_a_at, 1460192_at,	101	2058	14977	0.864648	1	1	100
	multicellular organismal process	15	0.102	0.999662	1426408_at, 1427413_a_at, 1437508_at, 1456753_at, 1417850_at, 1417338_at, 1444226_at, 1425814_a_at, 1452211_at, 1426824_at, 1426327_s_at, 1456022_at, 1428433_at, 1431744_a_at, 1432029_a_at, 1421277_at, 1424141_at, 1427266_at, 1426877_a_at, 1460192_at,	101	4150	14977	0.535978	1	1	100
